# Supplementary material for: Genomic Characterization of a Nalidixic Acid-Resistant Salmonella Enteritidis Strain Causing Persistent Infections in Broiler Chickens
Source: Front Vet Sci. 2021 Sep 1;8:725737. doi: 10.3389/fvets.2021.725737 (PMC8440904; doi:10.3389/fvets.2021.725737)
Supplement: Supplementary file 1 [file Table_1.XLSX]

## Sheet: Sheet1
Strain	Database	GENE	%COVERAGE	%IDENTITY	ACCESSION	PRODUCT
SE_TAU19	CARD	Nocardia_rifampin_resistant_beta-subunit_of_RNA_polymerase_(rpoB2)	10.75	75.33	AP006618.1:4835200-4838689	card~~~Nocardia_rifampin_resistant_beta-subunit_of_RNA_polymerase_(rpoB2)~~~AP006618.1:4835200-4838689 Due to gene duplication the genomes of Nocardia species include both rifampin-sensitive beta-subunit of RNA polymerase (rpoB) and rifampin-resistant beta-subunit of RNA polymerase (rpoB2) genes with ~88% similarity between the two gene products. Expression of the rpoB2 variant results in replace…
SE_TAU19	CARD	baeR	99.86	81.16	NC_007779:2166413-2167136	card~~~baeR~~~NC_007779:2166413-2167136 BaeR is a response regulator that promotes the expression of MdtABC and AcrD efflux complexes.
SE_TAU19	CARD	baeS	99.79	79.18	AP009048:2165013-2166417	card~~~baeS~~~AP009048:2165013-2166417 BaeS is a sensor kinase in the BaeSR regulatory system. While it phosphorylates BaeR to increase its activity BaeS is not necessary for overexpressed BaeR to confer resistance.
SE_TAU19	CARD	mdtC	99.03	81.36	U00096:2158386-2161464	card~~~mdtC~~~U00096:2158386-2161464 MdtC is a transporter that forms a heteromultimer complex with MdtB to form a multidrug transporter. MdtBC is part of the MdtABC-TolC efflux complex. In the absence of MdtB MdtC can form a homomultimer complex that results in a functioning efflux complex with a narrower drug specificity. mdtC corresponds to 3 loci in Pseudomonas aeruginosa PAO1 (gene name: mux…
SE_TAU19	CARD	mdtB	99.97	81.39	U00096:2155263-2158386	card~~~mdtB~~~U00096:2155263-2158386 MdtB is a transporter that forms a heteromultimer complex with MdtC to form a multidrug transporter. MdtBC is part of the MdtABC-TolC efflux complex.
SE_TAU19	CARD	mdtA	99.36	76	U00096:2154016-2155264	card~~~mdtA~~~U00096:2154016-2155264 MdtA is the membrane fusion protein of the multidrug efflux complex mdtABC.
SE_TAU19	CARD	ugd	99.83	76.39	U00096:2098447-2099614	card~~~ugd~~~U00096:2098447-2099614 PmrE is required for the synthesis and transfer of 4-amino-4-deoxy-L-arabinose (Ara4N) to Lipid A which allows gram-negative bacteria to resist the antimicrobial activity of cationic antimicrobial peptides and antibiotics such as polymyxin
SE_TAU19	CARD	mdtK	100	98.81	CP014358.1:2161326-2162751	card~~~mdtK~~~CP014358.1:2161326-2162751 A multidrug and toxic compound extrusions (MATE) transporter conferring resistance to norfloxacin doxorubicin and acriflavine.
SE_TAU19	CARD	mdtG	97.47	77.12	CP000800.1:1191728-1192955	card~~~mdtG~~~CP000800.1:1191728-1192955 The MdtG protein also named YceE appears to be a member of the major facilitator superfamily of transporters and it has been reported when overexpressed to increase fosfomycin and deoxycholate resistances. mdtG is a member of the marA-soxS-rob regulon.
SE_TAU19	CARD	mdtH	99.75	79.04	U00096:1124118-1125327	card~~~mdtH~~~U00096:1124118-1125327 Multidrug resistance protein MdtH
SE_TAU19	CARD	Klebsiella_pneumoniae_OmpK37	99.82	75.56	AJ011502.1:301-1426	card~~~Klebsiella_pneumoniae_OmpK37~~~AJ011502.1:301-1426 Klebsiella pneumoniae outer membrane porin protein. Is preferentially detected in porin-deficient strains. Functional characterization of this new porin revealed a narrower pore than those of porins OmpK35 and OmpK36 which did not allow penetration by certain ##-lactams. Also when a resistant strain expresses porin OmpK37 is less susceptib…
SE_TAU19	CARD	marA	91.15	89.43	NC_007779:1621288-1621672	card~~~marA~~~NC_007779:1621288-1621672 In the presence of antibiotic stress E. coli overexpresses the global activator protein MarA which besides inducing MDR efflux pump AcrAB also down- regulates synthesis of the porin OmpF.
SE_TAU19	CARD	AAC(6')-Iy	100	96.8	AF144880:3542-3980	card~~~AAC(6')-Iy~~~AF144880:3542-3980 AAC(6')-Iy is a chromosomal-encoded aminoglycoside acetyltransferase in S. enteritidis and S. enterica. Regulatory mutation required to increase expression of this chromosomally-encoded gene for resistance. In the specific system aminoglycoside resistance was due to a transcriptional fusion secondary to a chromosomal deletion in which the downstream aac(6')-…
SE_TAU19	CARD	H-NS	100	88.89	NC_002695.2:1737691-1738105	card~~~H-NS~~~NC_002695.2:1737691-1738105 H-NS is a histone-like protein involved in global gene regulation in Gram-negative bacteria. It is a repressor of the membrane fusion protein genes acrE mdtE and emrK as well as nearby genes of many RND-type multidrug exporters.
SE_TAU19	CARD	sdiA	100	99.31	NC_003197.2:2039655-2040378	card~~~sdiA~~~NC_003197.2:2039655-2040378 SdiA is a cell division regulator that is also a positive regulator of AcrAB only when it's expressed from a plasmid. When the sdiA gene is on the chromosome it has no effect on expression of acrAB
SE_TAU19	CARD	msbA	100	84.96	NC_000913.3:966621-968370	card~~~msbA~~~NC_000913.3:966621-968370 MsbA is a multidrug resistance transporter homolog from E. coli and belongs to a superfamily of transporters that contain an adenosine triphosphate (ATP) binding cassette (ABC) which is also called a nucleotide-binding domain (NBD). MsbA is a member of the MDR-ABC transporter group by sequence homology. MsbA transports lipid A a major component of the bacte…
SE_TAU19	CARD	macB	7.6	78.23	AY768532:1-1936	card~~~macB~~~AY768532:1-1936 MacB is an ATP-binding cassette (ABC) transporter that exports macrolides with 14- or 15- membered lactones. It forms an antibiotic efflux complex with MacA and TolC. macB corresponds to 1 locus in Pseudomonas aeruginosa PAO1 and 1 locus in Pseudomonas aeruginosa LESB58.
SE_TAU19	CARD	Escherichia_coli_mdfA	99.19	78.5	JQ394987:1-1234	card~~~Escherichia_coli_mdfA~~~JQ394987:1-1234 Multidrug efflux pump in E. coli. This multidrug efflux system was originally identified as the Cmr/CmlA chloramphenicol exporter.
SE_TAU19	CARD	emrR	100	85.88	NC_000913.3:2810770-2811301	card~~~emrR~~~NC_000913.3:2810770-2811301 EmrR is a negative regulator for the EmrAB-TolC multidrug efflux pump in E. coli. Mutations lead to EmrAB-TolC overexpression.
SE_TAU19	CARD	emrA	99.91	82.2	AP009048:2810083-2811256	card~~~emrA~~~AP009048:2810083-2811256 EmrA is a membrane fusion protein providing an efflux pathway with EmrB and TolC between the inner and outer membranes of E. coli a Gram-negative bacterium.
SE_TAU19	CARD	emrB	100	84.41	U00096:2812616-2814155	card~~~emrB~~~U00096:2812616-2814155 emrB is a translocase in the emrB -TolC efflux protein in E. coli. It recognizes substrates including carbonyl cyanide m-chlorophenylhydrazone (CCCP) nalidixic acid and thioloactomycin.
SE_TAU19	CARD	tolC	97.92	81.72	FJ768952:1-1489	card~~~tolC~~~FJ768952:1-1489 TolC is a protein subunit of many multidrug efflux complexes in Gram negative bacteria. It is an outer membrane efflux protein and is constitutively open. Regulation of efflux activity is often at its periplasmic entrance by other components of the efflux complex.
SE_TAU19	CARD	bacA	99.39	85.84	U00096.3:3203310-3204132	card~~~bacA~~~U00096.3:3203310-3204132 bacA is a gene that recycles undecaprenyl pyrophosphate during cell wall biosynthesis which confers resistance to bacitracin
SE_TAU19	CARD	acrE	98.53	77.48	U00096:3413864-3415022	card~~~acrE~~~U00096:3413864-3415022 AcrE is a membrane fusion protein similar to AcrA.
SE_TAU19	CARD	acrF	99.1	79.27	U00096:3415033-3418138	card~~~acrF~~~U00096:3415033-3418138 AcrF is a inner membrane transporter similar to AcrB.
SE_TAU19	CARD	kdpE	99.12	81.6	NC_000913.3:721056-721734	card~~~kdpE~~~NC_000913.3:721056-721734 kdpE is a transcriptional activator that is part of the two-component system KdpD/KdpE that is studied for its regulatory role in potassium transport and has been identified as an adaptive regulator involved in the virulence and intracellular survival of pathogenic bacteria. kdpE regulates a range of virulence loci through direct promoter binding.
SE_TAU19	CARD	ramA	94.67	79.72	JQ727668:1-376	card~~~ramA~~~JQ727668:1-376 RamA (resistance antibiotic multiple) is a positive regulator of AcrAB-TolC and leads to high level multidrug resistance in Klebsiella pneumoniae Salmonella enterica and Enterobacter aerugenes increasing the expression of both the mar operon as well as AcrAB. RamA also decreases OmpF expression.
SE_TAU19	CARD	Escherichia_coli_acrA	100	83.42	NC_000913.3:484426-485620	card~~~Escherichia_coli_acrA~~~NC_000913.3:484426-485620 AcrA is a subunit of the AcrAB-TolC multidrug efflux system that in E. coli.
SE_TAU19	CARD	acrB	99.4	85.61	NC_000913.3:481254-484404	card~~~acrB~~~NC_000913.3:481254-484404 Protein subunit of AcrA-AcrB-TolC multidrug efflux complex. AcrB functions as a herterotrimer which forms the inner membrane component and is primarily responsible for substrate recognition and energy transduction by acting as a drug/proton antiporter.
SE_TAU19	CARD	golS	100	99.57	NC_003197:400860-401325	card~~~golS~~~NC_003197:400860-401325 GolS is a regulator activated by the presence of gold and promotes the expression of the MdsABC efflux pump.
SE_TAU19	CARD	mdsA	100	98.86	NC_003197.2:397058-398285	card~~~mdsA~~~NC_003197.2:397058-398285 MdsA is the membrane fusion protein of the multidrug and metal efflux complex MdsABC.
SE_TAU19	CARD	mdsB	100	99.53	NC_003197.2:393894-397062	card~~~mdsB~~~NC_003197.2:393894-397062 MdsB is the inner membrane transporter of the multidrug and metal efflux complex MdsABC. mdsB corresponds to 1 locus in Pseudomonas aeruginosa PAO1 (gene name: mexQ) and 2 loci in Pseudomonas aeruginosa LESB58.
SE_TAU19	CARD	mdsC	100	98.28	NC_003197.2:392420-393932	card~~~mdsC~~~NC_003197.2:392420-393932 MdsC is the outer membrane channel of the multidrug and metal efflux complex MdsABC.
SE_TAU19	CARD	yojI	99.7	80.41	NC_000913.3:2306972-2308616	card~~~yojI~~~NC_000913.3:2306972-2308616 YojI mediates resistance to the peptide antibiotic microcin J25 when it is expressed from a multicopy vector. YojI is capable of pumping out microcin molecules. The outer membrane protein TolC in addition to YojI is required for export of microcin J25 out of the cell. Microcin J25 is thus the first known substrate for YojI.
SE_TAU19	CARD	pmrF	97.21	78.45	U00096:2367071-2368040	card~~~pmrF~~~U00096:2367071-2368040 PmrF is required for the synthesis and transfer of 4-amino-4-deoxy-L-arabinose (Ara4N) to Lipid A which allows gram-negative bacteria to resist the antimicrobial activity of cationic antimicrobial peptides and antibiotics such as polymyxin. pmrF corresponds to 1 locus in Pseudomonas aeruginosa PAO1 and 1 locus in Pseudomonas aeruginosa LESB58.
SE_TAU19	CARD	acrD	99.97	81.86	NC_007779:2586251-2589365	card~~~acrD~~~NC_007779:2586251-2589365 AcrD is an aminoglycoside efflux pump expressed in E. coli. Its expression can be induced by indole and is regulated by baeRS and cpxAR.
SE_TAU19	CARD	CRP	100	87.99	AP009048.1:4153664-4154297	card~~~CRP~~~AP009048.1:4153664-4154297 CRP is a global regulator that represses MdtEF multidrug efflux pump expression.
SE_TAU19	CARD	eptA	99.88	76.91	AP009048:4338625-4340269	card~~~eptA~~~AP009048:4338625-4340269 PmrC mediates the modification of Lipid A by the addition of 4-amino-4-deoxy-L-arabinose (L-Ara4N) and phosphoethanolamine resulting in a less negative cell membrane and decreased binding of polymyxin B.
SE_TAU19	CARD	mdtM	96.76	78.54	U00096.3:4567287-4568520	card~~~mdtM~~~U00096.3:4567287-4568520 Multidrug resistance protein MDT
SE_TAU19	CARD	cpxA	99.49	85.22	NC_002695.1:4903562-4904936	card~~~cpxA~~~NC_002695.1:4903562-4904936 CpxA is a membrane-localized sensor kinase that is activated by envelope stress. It starts a kinase cascade that activates CpxR which promotes efflux complex expression.
SE_TAU19	PlasmidFinder	IncFII(S)_1	100	100	CP000858	plasmidfinder~~~IncFII(S)_1~~~CP000858 IncFII(S)_1__CP000858
SE_TAU19	PlasmidFinder	IncFIB(S)_1	100	98.91	FN432031	plasmidfinder~~~IncFIB(S)_1~~~FN432031 IncFIB(S)_1__FN432031
SE_TAU19	VFDB	misL	100	99.44	NP_462656	vfdb~~~misL~~~NP_462656 (misL) putative autotransporter [MisL (VF0397)] [Salmonella enterica subsp. enterica serovar Typhimurium str. LT2]
SE_TAU19	VFDB	mgtB	100	98.97	NP_462662	vfdb~~~mgtB~~~NP_462662 (mgtB) Mg2+ transport protein [MgtBC (VF0106)] [Salmonella enterica subsp. enterica serovar Typhimurium str. LT2]
SE_TAU19	VFDB	mgtC	100	98.56	NP_462663	vfdb~~~mgtC~~~NP_462663 (mgtC) Mg2+ transport protein [MgtBC (VF0106)] [Salmonella enterica subsp. enterica serovar Typhimurium str. LT2]
SE_TAU19	VFDB	spvR	100	99.78	NP_490531	vfdb~~~spvR~~~NP_490531 (spvR) Salmonella plasmid virulence: regulation of spv operon lysR family [Spv (VF0107)] [Salmonella enterica subsp. enterica serovar Typhimurium str. LT2]
SE_TAU19	VFDB	spvB	100	99.94	NP_490529	vfdb~~~spvB~~~NP_490529 (spvB) type III secretion system effector SpvB ADP-ribosylation activity [Spv (VF0107)] [Salmonella enterica subsp. enterica serovar Typhimurium str. LT2]
SE_TAU19	VFDB	spvC	100	99.86	NP_490528	vfdb~~~spvC~~~NP_490528 (spvC) type III secretion system effector SpvC phosphothreonine lyase [Spv (VF0107)] [Salmonella enterica subsp. enterica serovar Typhimurium str. LT2]
SE_TAU19	VFDB	pefB	100	97.69	NP_490511	vfdb~~~pefB~~~NP_490511 (pefB) plasmid-encoded fimbriae regulatory protein PefB [Pef (VF0104)] [Salmonella enterica subsp. enterica serovar Typhimurium str. LT2]
SE_TAU19	VFDB	pefA	100	80.95	NP_490510	vfdb~~~pefA~~~NP_490510 (pefA) plasmid-encoded fimbriae major subunit PefA [Pef (VF0104)] [Salmonella enterica subsp. enterica serovar Typhimurium str. LT2]
SE_TAU19	VFDB	pefC	100	96.51	NP_490509	vfdb~~~pefC~~~NP_490509 (pefC) plasmid-encoded fimbriae usher protein PefC [Pef (VF0104)] [Salmonella enterica subsp. enterica serovar Typhimurium str. LT2]
SE_TAU19	VFDB	pefD	100	98.99	NP_490508	vfdb~~~pefD~~~NP_490508 (pefD) plasmid-encoded fimbriae chaperone protein PefD [Pef (VF0104)] [Salmonella enterica subsp. enterica serovar Typhimurium str. LT2]
SE_TAU19	VFDB	sseK1	100	100	NP_463026	vfdb~~~sseK1~~~NP_463026 (sseK1) type III secretion system effector SseK1 [SPI-2 encoded T3SS (SS021)] [Salmonella enterica subsp. enterica serovar Typhimurium str. LT2]
SE_TAU19	VFDB	sspH2	100	99.66	NP_461184	vfdb~~~sspH2~~~NP_461184 (sspH2) type III secretion system effector SspH2 E3 ubiquitin ligase [TTSS(SPI-2 encode) (VF0321)] [Salmonella enterica subsp. enterica serovar Typhimurium str. LT2]
SE_TAU19	VFDB	sseK2	16.62	98.29	NP_461081	vfdb~~~sseK2~~~NP_461081 (sseK2) type III secretion system effector SseK2 [SPI-2 encoded T3SS (SS021)] [Salmonella enterica subsp. enterica serovar Typhimurium str. LT2]
SE_TAU19	VFDB	sopA	100	99.15	NP_461011	vfdb~~~sopA~~~NP_461011 (sopA) type III secretion system effector SopA E3 ubiquitin ligase [TTSS(SPI-1 encode) (VF0116)] [Salmonella enterica subsp. enterica serovar Typhimurium str. LT2]
SE_TAU19	VFDB	csgG	100	99.64	NP_460110	vfdb~~~csgG~~~NP_460110 (csgG) curli production assembly/transport protein CsgG [Agf (VF0103)] [Salmonella enterica subsp. enterica serovar Typhimurium str. LT2]
SE_TAU19	VFDB	csgF	100	99.76	NP_460111	vfdb~~~csgF~~~NP_460111 (csgF) curli production assembly/transport protein CsgF [Agf (VF0103)] [Salmonella enterica subsp. enterica serovar Typhimurium str. LT2]
SE_TAU19	VFDB	csgE	100	100	NP_460112	vfdb~~~csgE~~~NP_460112 (csgE) curli production assembly/transport protein CsgE [Agf (VF0103)] [Salmonella enterica subsp. enterica serovar Typhimurium str. LT2]
SE_TAU19	VFDB	csgD	100	99.69	NP_460113	vfdb~~~csgD~~~NP_460113 (csgD) DNA-binding transcriptional regulator CsgD [curli fibers/thin aggregative fimbriae (AGF) (AI094)] [Salmonella enterica subsp. enterica serovar Typhimurium str. LT2]
SE_TAU19	VFDB	csgB	100	99.56	NP_460114	vfdb~~~csgB~~~NP_460114 (csgB) minor curlin subunit precursor curli nucleator protein CsgB [Agf (VF0103)] [Salmonella enterica subsp. enterica serovar Typhimurium str. LT2]
SE_TAU19	VFDB	csgA	100	98.9	NP_460115	vfdb~~~csgA~~~NP_460115 (csgA) curlin major subunit CsgA [Agf (VF0103)] [Salmonella enterica subsp. enterica serovar Typhimurium str. LT2]
SE_TAU19	VFDB	csgC	100	100	NP_460116	vfdb~~~csgC~~~NP_460116 (csgC) curli assembly protein CsgC [Agf (VF0103)] [Salmonella enterica subsp. enterica serovar Typhimurium str. LT2]
SE_TAU19	VFDB	flgE	31.35	76.2	YP_001006761	vfdb~~~flgE~~~YP_001006761 (flgE) flagellar hook protein FlgE [Flagella (VF0394)] [Yersinia enterocolitica subsp. enterocolitica 8081]
SE_TAU19	VFDB	flgG	99.69	75.38	YP_001006759	vfdb~~~flgG~~~YP_001006759 (flgG) flagellar basal-body rod protein FlgG [Flagella (VF0394)] [Yersinia enterocolitica subsp. enterocolitica 8081]
SE_TAU19	VFDB	flgH	80.85	77.76	YP_001006758	vfdb~~~flgH~~~YP_001006758 (flgH) flagellar L-ring protein precursor FlgH [Flagella (VF0394)] [Yersinia enterocolitica subsp. enterocolitica 8081]
SE_TAU19	VFDB	sifA	100	99.7	NP_460194	vfdb~~~sifA~~~NP_460194 (sifA) type III secretion system effector SifA N-terminal SKIP-binding domain C-terminal guanine nucleotide exchange factor activity [TTSS(SPI-2 encode) (VF0321)] [Salmonella enterica subsp. enterica serovar Typhimurium str. LT2]
SE_TAU19	VFDB	spiC/ssaB	100	99.5	NP_460358	vfdb~~~spiC/ssaB~~~NP_460358 (spiC/ssaB) type III secretion system protein SsaB [TTSS(SPI-2 encode) (VF0321)] [Salmonella enterica subsp. enterica serovar Typhimurium str. LT2]
SE_TAU19	VFDB	ssaC	100	98.86	NP_460359	vfdb~~~ssaC~~~NP_460359 (ssaC) type III secretion system secretin SsaC [TTSS(SPI-2 encode) (VF0321)] [Salmonella enterica subsp. enterica serovar Typhimurium str. LT2]
SE_TAU19	VFDB	ssaD	100	99.5	NP_460360	vfdb~~~ssaD~~~NP_460360 (ssaD) type III secretion system outer MS ring protein SsaD [TTSS(SPI-2 encode) (VF0321)] [Salmonella enterica subsp. enterica serovar Typhimurium str. LT2]
SE_TAU19	VFDB	ssaE	100	100	NP_460361	vfdb~~~ssaE~~~NP_460361 (ssaE) chaperone for sseB [TTSS(SPI-2 encode) (VF0321)] [Salmonella enterica subsp. enterica serovar Typhimurium str. LT2]
SE_TAU19	VFDB	sseA	100	99.69	NP_460362	vfdb~~~sseA~~~NP_460362 (sseA) chaperone for sseB and sseD [TTSS(SPI-2 encode) (VF0321)] [Salmonella enterica subsp. enterica serovar Typhimurium str. LT2]
SE_TAU19	VFDB	sseB	100	100	NP_460363	vfdb~~~sseB~~~NP_460363 (sseB) type III secretion system effector SseB [TTSS(SPI-2 encode) (VF0321)] [Salmonella enterica subsp. enterica serovar Typhimurium str. LT2]
SE_TAU19	VFDB	sscA	100	99.16	NP_460364	vfdb~~~sscA~~~NP_460364 (sscA) chaperone for sseC [SPI-2 encoded T3SS (SS021)] [Salmonella enterica subsp. enterica serovar Typhimurium str. LT2]
SE_TAU19	VFDB	sseC	100	99.11	NP_460365	vfdb~~~sseC~~~NP_460365 (sseC) type III secretion system hydrophilic translocator pore protein SseC [TTSS(SPI-2 encode) (VF0321)] [Salmonella enterica subsp. enterica serovar Typhimurium str. LT2]
SE_TAU19	VFDB	sseD	100	100	NP_460366	vfdb~~~sseD~~~NP_460366 (sseD) type III secretion system hydrophilic translocator pore protein SseD [TTSS(SPI-2 encode) (VF0321)] [Salmonella enterica subsp. enterica serovar Typhimurium str. LT2]
SE_TAU19	VFDB	sseE	100	99.76	NP_460367	vfdb~~~sseE~~~NP_460367 (sseE) type III secretion system effector SseE [TTSS(SPI-2 encode) (VF0321)] [Salmonella enterica subsp. enterica serovar Typhimurium str. LT2]
SE_TAU19	VFDB	sscB	100	100	NP_460368	vfdb~~~sscB~~~NP_460368 (sscB) chaperone for sseF [SPI-2 encoded T3SS (SS021)] [Salmonella enterica subsp. enterica serovar Typhimurium str. LT2]
SE_TAU19	VFDB	sseF	100	99.23	NP_460369	vfdb~~~sseF~~~NP_460369 (sseF) type III secretion system effector SseF [TTSS(SPI-2 encode) (VF0321)] [Salmonella enterica subsp. enterica serovar Typhimurium str. LT2]
SE_TAU19	VFDB	sseG	100	99.42	NP_460370	vfdb~~~sseG~~~NP_460370 (sseG) type III secretion system effector SseG [TTSS(SPI-2 encode) (VF0321)] [Salmonella enterica subsp. enterica serovar Typhimurium str. LT2]
SE_TAU19	VFDB	ssaG	100	100	NP_460371	vfdb~~~ssaG~~~NP_460371 (ssaG) type III secretion system needle filament protein SsaG [TTSS(SPI-2 encode) (VF0321)] [Salmonella enterica subsp. enterica serovar Typhimurium str. LT2]
SE_TAU19	VFDB	ssaH	100	100	NP_460372	vfdb~~~ssaH~~~NP_460372 (ssaH) type III secretion system protein SsaH [TTSS(SPI-2 encode) (VF0321)] [Salmonella enterica subsp. enterica serovar Typhimurium str. LT2]
SE_TAU19	VFDB	ssaI	100	100	NP_460373	vfdb~~~ssaI~~~NP_460373 (ssaI) type III secretion system inner rod protein SsaI [TTSS(SPI-2 encode) (VF0321)] [Salmonella enterica subsp. enterica serovar Typhimurium str. LT2]
SE_TAU19	VFDB	ssaJ	100	98.8	NP_460374	vfdb~~~ssaJ~~~NP_460374 (ssaJ) type III secretion system inner MS ring protein SsaJ [TTSS(SPI-2 encode) (VF0321)] [Salmonella enterica subsp. enterica serovar Typhimurium str. LT2]
SE_TAU19	VFDB	ssaK	100	99.56	NP_460376	vfdb~~~ssaK~~~NP_460376 (ssaK) type III secretion system stator SsaK [TTSS(SPI-2 encode) (VF0321)] [Salmonella enterica subsp. enterica serovar Typhimurium str. LT2]
SE_TAU19	VFDB	ssaL	100	99.41	NP_460377	vfdb~~~ssaL~~~NP_460377 (ssaL) type III secretion system gatekeeper SsaL [TTSS(SPI-2 encode) (VF0321)] [Salmonella enterica subsp. enterica serovar Typhimurium str. LT2]
SE_TAU19	VFDB	ssaM	100	99.73	NP_460378	vfdb~~~ssaM~~~NP_460378 (ssaM) type III secretion system protein SsaM [TTSS(SPI-2 encode) (VF0321)] [Salmonella enterica subsp. enterica serovar Typhimurium str. LT2]
SE_TAU19	VFDB	ssaV	100	99.76	NP_460379	vfdb~~~ssaV~~~NP_460379 (ssaV) type III secretion system major export apparatus protein ssaV [TTSS(SPI-2 encode) (VF0321)] [Salmonella enterica subsp. enterica serovar Typhimurium str. LT2]
SE_TAU19	VFDB	ssaN	100	98.62	NP_460380	vfdb~~~ssaN~~~NP_460380 (ssaN) type III secretion system ATPase SsaN [TTSS(SPI-2 encode) (VF0321)] [Salmonella enterica subsp. enterica serovar Typhimurium str. LT2]
SE_TAU19	VFDB	ssaO	100	100	NP_460381	vfdb~~~ssaO~~~NP_460381 (ssaO) type III secretion system stalk protein SsaO [TTSS(SPI-2 encode) (VF0321)] [Salmonella enterica subsp. enterica serovar Typhimurium str. LT2]
SE_TAU19	VFDB	ssaP	100	99.47	NP_460382	vfdb~~~ssaP~~~NP_460382 (ssaP) type III secretion system needle length regulator SsaP [TTSS(SPI-2 encode) (VF0321)] [Salmonella enterica subsp. enterica serovar Typhimurium str. LT2]
SE_TAU19	VFDB	ssaQ	100	98.04	NP_460383	vfdb~~~ssaQ~~~NP_460383 (ssaQ) type III secretion system C ring protein SsaQ [TTSS(SPI-2 encode) (VF0321)] [Salmonella enterica subsp. enterica serovar Typhimurium str. LT2]
SE_TAU19	VFDB	ssaR	100	98.92	NP_460384	vfdb~~~ssaR~~~NP_460384 (ssaR) type III secretion system minor export apparatus protein SsaR [TTSS(SPI-2 encode) (VF0321)] [Salmonella enterica subsp. enterica serovar Typhimurium str. LT2]
SE_TAU19	VFDB	ssaS	100	99.62	NP_460385	vfdb~~~ssaS~~~NP_460385 (ssaS) type III secretion system minor export apparatus protein SsaS [TTSS(SPI-2 encode) (VF0321)] [Salmonella enterica subsp. enterica serovar Typhimurium str. LT2]
SE_TAU19	VFDB	ssaT	100	98.85	NP_460386	vfdb~~~ssaT~~~NP_460386 (ssaT) type III secretion system minor export apparatus protein SsaT [TTSS(SPI-2 encode) (VF0321)] [Salmonella enterica subsp. enterica serovar Typhimurium str. LT2]
SE_TAU19	VFDB	ssaU	100	99.25	NP_460387	vfdb~~~ssaU~~~NP_460387 (ssaU) type III secretion system export apparatus switch protein SsaU [TTSS(SPI-2 encode) (VF0321)] [Salmonella enterica subsp. enterica serovar Typhimurium str. LT2]
SE_TAU19	VFDB	steA	100	97.47	NP_460542	vfdb~~~steA~~~NP_460542 (steA) type III secretion system effector SteA [SPI-1 encoded T3SS (SS010)] [Salmonella enterica subsp. enterica serovar Typhimurium str. LT2]
SE_TAU19	VFDB	sifB	100	97.69	NP_460561	vfdb~~~sifB~~~NP_460561 (sifB) type III secretion system effector SifB [SPI-2 encoded T3SS (SS021)] [Salmonella enterica subsp. enterica serovar Typhimurium str. LT2]
SE_TAU19	VFDB	steB	100	100	AAL20547	vfdb~~~steB~~~AAL20547 (steB) type III secretion system effector SteB [SPI-1 encoded T3SS (SS010)] [Salmonella enterica subsp. enterica serovar Typhimurium str. LT2]
SE_TAU19	VFDB	sseJ	100	99.67	NP_460590	vfdb~~~sseJ~~~NP_460590 (sseJ) type III secretion system effector SseJ glycerophospholipid:cholesterol acyltransferase [TTSS(SPI-2 encode) (VF0321)] [Salmonella enterica subsp. enterica serovar Typhimurium str. LT2]
SE_TAU19	VFDB	steC	100	99.42	NP_460656	vfdb~~~steC~~~NP_460656 (steC) type III secretion system effector SteC [SPI-2 encoded T3SS (SS021)] [Salmonella enterica subsp. enterica serovar Typhimurium str. LT2]
SE_TAU19	VFDB	sopE2	100	99.86	NP_460811	vfdb~~~sopE2~~~NP_460811 (sopE2) type III secretion system effector SopE2 guanine nucleotide exchange factor [TTSS(SPI-1 encode) (VF0116)] [Salmonella enterica subsp. enterica serovar Typhimurium str. LT2]
SE_TAU19	VFDB	sodCI	100	100	NP_460019	vfdb~~~sodCI~~~NP_460019 (sodCI) Gifsy-2 prophage: superoxide dismutase precursor (Cu-Zn) [SodCI (VF0109)] [Salmonella enterica subsp. enterica serovar Typhimurium str. LT2]
SE_TAU19	VFDB	cheY	99.49	77.83	YP_001006774	vfdb~~~cheY~~~YP_001006774 (cheY) chemotaxis regulatory protein CheY [peritrichous flagella (AI145)] [Yersinia enterocolitica subsp. enterocolitica 8081]
SE_TAU19	VFDB	cheD	41.52	75.83	YP_001006778	vfdb~~~cheD~~~YP_001006778 (cheD) methyl-accepting chemotaxis protein CheD [peritrichous flagella (AI145)] [Yersinia enterocolitica subsp. enterocolitica 8081]
SE_TAU19	VFDB	cheW	91.37	75.49	YP_001006779	vfdb~~~cheW~~~YP_001006779 (cheW) purine-binding chemotaxis protein CheW [peritrichous flagella (AI145)] [Yersinia enterocolitica subsp. enterocolitica 8081]
SE_TAU19	VFDB	cheA	18.83	75.96	YP_001006780	vfdb~~~cheA~~~YP_001006780 (cheA) chemotaxis protein CheA [peritrichous flagella (AI145)] [Yersinia enterocolitica subsp. enterocolitica 8081]
SE_TAU19	VFDB	flhC	95.19	75.4	YP_001006783	vfdb~~~flhC~~~YP_001006783 (flhC) flagellar biosynthesis transcription activator FlhC [Flagella (VF0394)] [Yersinia enterocolitica subsp. enterocolitica 8081]
SE_TAU19	VFDB	fliA	95.71	76.08	YP_001006726	vfdb~~~fliA~~~YP_001006726 (fliA) flagellar biosynthesis sigma factor [Flagella (VF0394)] [Yersinia enterocolitica subsp. enterocolitica 8081]
SE_TAU19	VFDB	fliC	18.2	78.22	YP_001006730	vfdb~~~fliC~~~YP_001006730 (fliC) flagellin [Flagella (VF0394)] [Yersinia enterocolitica subsp. enterocolitica 8081]
SE_TAU19	VFDB	fliC	34.99	77.56	YP_001006728	vfdb~~~fliC~~~YP_001006728 (fliC) flagellin [Flagella (VF0394)] [Yersinia enterocolitica subsp. enterocolitica 8081]
SE_TAU19	VFDB	fliG	98.69	79.18	YP_001006742	vfdb~~~fliG~~~YP_001006742 (fliG) flagellar motor switch protein G [Flagella (VF0394)] [Yersinia enterocolitica subsp. enterocolitica 8081]
SE_TAU19	VFDB	fliM	99.9	75.64	YP_001006748	vfdb~~~fliM~~~YP_001006748 (fliM) flagellar motor switch protein FliM [Flagella (VF0394)] [Yersinia enterocolitica subsp. enterocolitica 8081]
SE_TAU19	VFDB	fliN	62.59	80.46	YP_001006749	vfdb~~~fliN~~~YP_001006749 (fliN) flagellar motor switch protein FliN [Flagella (VF0394)] [Yersinia enterocolitica subsp. enterocolitica 8081]
SE_TAU19	VFDB	fliP	98.4	75.52	YP_001006751	vfdb~~~fliP~~~YP_001006751 (fliP) flagellar biosynthetic protein FliP [Flagella (VF0394)] [Yersinia enterocolitica subsp. enterocolitica 8081]
SE_TAU19	VFDB	sopB/sigD	100	99.64	NP_460064	vfdb~~~sopB/sigD~~~NP_460064 (sopB/sigD) type III secretion system effector SopB phosphoinositide phosphatase [TTSS(SPI-1 encode) (VF0116)] [Salmonella enterica subsp. enterica serovar Typhimurium str. LT2]
SE_TAU19	VFDB	pipB	100	98.63	NP_460061	vfdb~~~pipB~~~NP_460061 (pipB) type III secretion system effector PipB [SPI-2 encoded T3SS (SS021)] [Salmonella enterica subsp. enterica serovar Typhimurium str. LT2]
SE_TAU19	VFDB	ompA	100	89.65	AAF37887	vfdb~~~ompA~~~AAF37887 (ompA) outer membrane protein A [OmpA (VF0236)] [Escherichia coli O18:K1:H7 str. RS218]
SE_TAU19	VFDB	sseI/srfH	100	99.69	NP_460026	vfdb~~~sseI/srfH~~~NP_460026 (sseI/srfH) type III secretion system effector SseI/SrfH cysteine protease [SPI-2 encoded T3SS (SS021)] [Salmonella enterica subsp. enterica serovar Typhimurium str. LT2]
SE_TAU19	VFDB	sopD2	100	99.38	NP_459947	vfdb~~~sopD2~~~NP_459947 (sopD2) type III secretion system effector SopD2 [SPI-2 encoded T3SS (SS021)] [Salmonella enterica subsp. enterica serovar Typhimurium str. LT2]
SE_TAU19	VFDB	slrP	98.13	96.3	NP_459778	vfdb~~~slrP~~~NP_459778 (slrP) type III secretion system effector SlrP E3 ubiquitin ligase [TTSS(SPI-1 encode) (VF0116)] [Salmonella enterica subsp. enterica serovar Typhimurium str. LT2]
SE_TAU19	VFDB	rck	100	97.49	NP_490501	vfdb~~~rck~~~NP_490501 (rck) resistance to complement killing [Rck (VF0108)] [Salmonella enterica subsp. enterica serovar Typhimurium str. LT2]
SE_TAU19	VFDB	iroB	95.88	78.67	NP_753168	vfdb~~~iroB~~~NP_753168 (iroB) glucosyltransferase IroB [Salmochelin (IA013)] [Escherichia coli CFT073]
SE_TAU19	VFDB	iroC	96.47	76.15	NP_753167	vfdb~~~iroC~~~NP_753167 (iroC) ATP binding cassette transporter [Salmochelin (IA013)] [Escherichia coli CFT073]
SE_TAU19	VFDB	iroN	99.77	77.34	NP_753164	vfdb~~~iroN~~~NP_753164 (iroN) salmochelin receptor IroN [IroN (VF0230)] [Escherichia coli CFT073]
SE_TAU19	VFDB	pipB2	100	99.53	NP_461706	vfdb~~~pipB2~~~NP_461706 (pipB2) type III secretion system effector PipB3 [SPI-2 encoded T3SS (SS021)] [Salmonella enterica subsp. enterica serovar Typhimurium str. LT2]
SE_TAU19	VFDB	mig-14	100	98.11	NP_461708	vfdb~~~mig-14~~~NP_461708 (mig-14) antimicrobial peptide resistance protein Mig-14 [Mig-14 (VF0395)] [Salmonella enterica subsp. enterica serovar Typhimurium str. LT2]
SE_TAU19	VFDB	avrA	100	99.67	NP_461786	vfdb~~~avrA~~~NP_461786 (avrA) type III secretion system effector AvrA acetyltransferease [TTSS(SPI-1 encode) (VF0116)] [Salmonella enterica subsp. enterica serovar Typhimurium str. LT2]
SE_TAU19	VFDB	orgC	100	99.34	NP_461789	vfdb~~~orgC~~~NP_461789 (orgC) type III secretion system effector OrgC [SPI-1 encoded T3SS (SS010)] [Salmonella enterica subsp. enterica serovar Typhimurium str. LT2]
SE_TAU19	VFDB	orgB	100	99.85	NP_461790	vfdb~~~orgB~~~NP_461790 (orgB) type III secretion system stator OrgB [TTSS(SPI-1 encode) (VF0116)] [Salmonella enterica subsp. enterica serovar Typhimurium str. LT2]
SE_TAU19	VFDB	orgA	100	99.83	NP_461791	vfdb~~~orgA~~~NP_461791 (orgA) type III secretion system accessory cytosolic protein OrgA [SPI-1 encoded T3SS (SS010)] [Salmonella enterica subsp. enterica serovar Typhimurium str. LT2]
SE_TAU19	VFDB	prgK	100	99.61	NP_461792	vfdb~~~prgK~~~NP_461792 (prgK) type III secretion system inner MS ring protein PrgK [TTSS(SPI-1 encode) (VF0116)] [Salmonella enterica subsp. enterica serovar Typhimurium str. LT2]
SE_TAU19	VFDB	prgJ	100	99.02	NP_461793	vfdb~~~prgJ~~~NP_461793 (prgJ) type III secretion system inner rod protein PrgJ [TTSS(SPI-1 encode) (VF0116)] [Salmonella enterica subsp. enterica serovar Typhimurium str. LT2]
SE_TAU19	VFDB	prgI	100	100	NP_461794	vfdb~~~prgI~~~NP_461794 (prgI) type III secretion system needle filament protein PrgI [TTSS(SPI-1 encode) (VF0116)] [Salmonella enterica subsp. enterica serovar Typhimurium str. LT2]
SE_TAU19	VFDB	prgH	100	99.58	NP_461795	vfdb~~~prgH~~~NP_461795 (prgH) type III secretion system outer MS ring protein PrgH [TTSS(SPI-1 encode) (VF0116)] [Salmonella enterica subsp. enterica serovar Typhimurium str. LT2]
SE_TAU19	VFDB	sptP	100	99.63	NP_461799	vfdb~~~sptP~~~NP_461799 (sptP) type III secretion system effector SptP tyrosine phosphatase and GTPase-activating protein [TTSS(SPI-1 encode) (VF0116)] [Salmonella enterica subsp. enterica serovar Typhimurium str. LT2]
SE_TAU19	VFDB	sicP	100	99.75	NP_461800	vfdb~~~sicP~~~NP_461800 (sicP) chaparone for SptP [TTSS(SPI-1 encode) (VF0116)] [Salmonella enterica subsp. enterica serovar Typhimurium str. LT2]
SE_TAU19	VFDB	sipA/sspA	100	99.85	NP_461803	vfdb~~~sipA/sspA~~~NP_461803 (sipA/sspA) type III secretion system effector SipA actin polymerizing activity [TTSS(SPI-1 encode) (VF0116)] [Salmonella enterica subsp. enterica serovar Typhimurium str. LT2]
SE_TAU19	VFDB	sipD	100	99.81	NP_461804	vfdb~~~sipD~~~NP_461804 (sipD) type III secretion system hydrophilic translocator needle tip protein SipD [TTSS(SPI-1 encode) (VF0116)] [Salmonella enterica subsp. enterica serovar Typhimurium str. LT2]
SE_TAU19	VFDB	sipC/sspC	100	99.51	NP_461805	vfdb~~~sipC/sspC~~~NP_461805 (sipC/sspC) type III secretion system hydrophilic translocator pore protein SipC [TTSS(SPI-1 encode) (VF0116)] [Salmonella enterica subsp. enterica serovar Typhimurium str. LT2]
SE_TAU19	VFDB	sipB/sspB	100	99.72	NP_461806	vfdb~~~sipB/sspB~~~NP_461806 (sipB/sspB) type III secretion system hydrophilic translocator pore protein SipB [TTSS(SPI-1 encode) (VF0116)] [Salmonella enterica subsp. enterica serovar Typhimurium str. LT2]
SE_TAU19	VFDB	sicA	100	99.6	NP_461807	vfdb~~~sicA~~~NP_461807 (sicA) chaparone for SipC and SipB [TTSS(SPI-1 encode) (VF0116)] [Salmonella enterica subsp. enterica serovar Typhimurium str. LT2]
SE_TAU19	VFDB	spaS	100	100	NP_461808	vfdb~~~spaS~~~NP_461808 (spaS) type III secretion system export apparatus switch protein SpaS [TTSS(SPI-1 encode) (VF0116)] [Salmonella enterica subsp. enterica serovar Typhimurium str. LT2]
SE_TAU19	VFDB	spaR	100	99.37	NP_461809	vfdb~~~spaR~~~NP_461809 (spaR) type III secretion system minor export apparatus protein SpaR [TTSS(SPI-1 encode) (VF0116)] [Salmonella enterica subsp. enterica serovar Typhimurium str. LT2]
SE_TAU19	VFDB	spaQ	100	100	NP_461810	vfdb~~~spaQ~~~NP_461810 (spaQ) type III secretion system minor export apparatus protein SpaQ [TTSS(SPI-1 encode) (VF0116)] [Salmonella enterica subsp. enterica serovar Typhimurium str. LT2]
SE_TAU19	VFDB	spaP	100	98.96	NP_461811	vfdb~~~spaP~~~NP_461811 (spaP) type III secretion system minor export apparatus protein SpaP [TTSS(SPI-1 encode) (VF0116)] [Salmonella enterica subsp. enterica serovar Typhimurium str. LT2]
SE_TAU19	VFDB	spaO	100	98.9	NP_461812	vfdb~~~spaO~~~NP_461812 (spaO) type III secretion system C ring protein SpaO [TTSS(SPI-1 encode) (VF0116)] [Salmonella enterica subsp. enterica serovar Typhimurium str. LT2]
SE_TAU19	VFDB	invJ	100	99.21	NP_461813	vfdb~~~invJ~~~NP_461813 (invJ) type III secretion system needle length regulator InvJ [TTSS(SPI-1 encode) (VF0116)] [Salmonella enterica subsp. enterica serovar Typhimurium str. LT2]
SE_TAU19	VFDB	invI	100	100	NP_461814	vfdb~~~invI~~~NP_461814 (invI) type III secretion system stalk protein InvI [TTSS(SPI-1 encode) (VF0116)] [Salmonella enterica subsp. enterica serovar Typhimurium str. LT2]
SE_TAU19	VFDB	invC	100	99.85	NP_461815	vfdb~~~invC~~~NP_461815 (invC) type III secretion system ATPase InvC [TTSS(SPI-1 encode) (VF0116)] [Salmonella enterica subsp. enterica serovar Typhimurium str. LT2]
SE_TAU19	VFDB	invB	100	99.02	NP_461816	vfdb~~~invB~~~NP_461816 (invB) type III secretion system protein InvB [TTSS(SPI-1 encode) (VF0116)] [Salmonella enterica subsp. enterica serovar Typhimurium str. LT2]
SE_TAU19	VFDB	invA	100	99.37	NP_461817	vfdb~~~invA~~~NP_461817 (invA) type III secretion system major export apparatus protein InvA [TTSS(SPI-1 encode) (VF0116)] [Salmonella enterica subsp. enterica serovar Typhimurium str. LT2]
SE_TAU19	VFDB	invE	100	99.73	NP_461818	vfdb~~~invE~~~NP_461818 (invE) type III secretion system gatekeeper invE [TTSS(SPI-1 encode) (VF0116)] [Salmonella enterica subsp. enterica serovar Typhimurium str. LT2]
SE_TAU19	VFDB	invG	100	99.35	NP_461819	vfdb~~~invG~~~NP_461819 (invG) type III secretion system secretin invG [TTSS(SPI-1 encode) (VF0116)] [Salmonella enterica subsp. enterica serovar Typhimurium str. LT2]
SE_TAU19	VFDB	invF	100	100	NP_461820	vfdb~~~invF~~~NP_461820 (invF) type III secretion system regulatory protein InvF [TTSS(SPI-1 encode) (VF0116)] [Salmonella enterica subsp. enterica serovar Typhimurium str. LT2]
SE_TAU19	VFDB	invH	100	98.87	NP_461821	vfdb~~~invH~~~NP_461821 (invH) type III secretion system pilotin invG [TTSS(SPI-1 encode) (VF0116)] [Salmonella enterica subsp. enterica serovar Typhimurium str. LT2]
SE_TAU19	VFDB	sopD	100	98.11	NP_461866	vfdb~~~sopD~~~NP_461866 (sopD) type III secretion system effector SopD [TTSS(SPI-1 encode) (VF0116)] [Salmonella enterica subsp. enterica serovar Typhimurium str. LT2]
SE_TAU19	VFDB	cheD	8.18	77.37	YP_001006778	vfdb~~~cheD~~~YP_001006778 (cheD) methyl-accepting chemotaxis protein CheD [peritrichous flagella (AI145)] [Yersinia enterocolitica subsp. enterocolitica 8081]
SE_TAU19	VFDB	entA	97.46	80.5	NP_752614	vfdb~~~entA~~~NP_752614 (entA) 23-dihydro-23-dihydroxybenzoate dehydrogenase [Enterobactin (VF0228)] [Escherichia coli CFT073]
SE_TAU19	VFDB	entB	99.18	80.49	NP_752613	vfdb~~~entB~~~NP_752613 (entB) isochorismatase [Enterobactin (VF0228)] [Escherichia coli CFT073]
SE_TAU19	VFDB	entE	98.82	79.8	NP_752612	vfdb~~~entE~~~NP_752612 (entE) 23-dihydroxybenzoate-AMP ligase component of enterobactin synthase multienzyme complex [Enterobactin (VF0228)] [Escherichia coli CFT073]
SE_TAU19	VFDB	entC	99.75	77.88	NP_752611	vfdb~~~entC~~~NP_752611 (entC) isochorismate synthase 1 [Enterobactin (VF0228)] [Escherichia coli CFT073]
SE_TAU19	VFDB	fepB	90.7	77.07	NP_752610	vfdb~~~fepB~~~NP_752610 (fepB) ferrienterobactin ABC transporter periplasmic binding protein [Enterobactin (VF0228)] [Escherichia coli CFT073]
SE_TAU19	VFDB	entS	98.08	78.81	NP_752609	vfdb~~~entS~~~NP_752609 (entS) enterobactin exporter iron-regulated [enterobactin (IA019)] [Escherichia coli CFT073]
SE_TAU19	VFDB	fepD	98.53	78.44	NP_752608	vfdb~~~fepD~~~NP_752608 (fepD) ferrienterobactin ABC transporter permease [Enterobactin (VF0228)] [Escherichia coli CFT073]
SE_TAU19	VFDB	fepG	91.54	80.53	NP_752607	vfdb~~~fepG~~~NP_752607 (fepG) iron-enterobactin ABC transporter permease [Enterobactin (VF0228)] [Escherichia coli CFT073]
SE_TAU19	VFDB	fepC	96.45	79.97	NP_752606	vfdb~~~fepC~~~NP_752606 (fepC) ferrienterobactin ABC transporter ATPase [Enterobactin (VF0228)] [Escherichia coli CFT073]
SE_TAU19	VFDB	fepA	99.06	78.52	NP_752600	vfdb~~~fepA~~~NP_752600 (fepA) ferrienterobactin outer membrane transporter [Enterobactin (VF0228)] [Escherichia coli CFT073]
SE_TAU19	VFDB	gtrB	97.63	77.64	NP_706258	vfdb~~~gtrB~~~NP_706258 (gtrB) bactoprenol glucosyl transferase [LPS (VF0124)] [Shigella flexneri 2a str. 301]
SE_TAU19	VFDB	fimF	100	99.23	NP_459543	vfdb~~~fimF~~~NP_459543 (fimF) type I fimbriae adaptor protein FimF [Type 1 fimbriae (VF0102)] [Salmonella enterica subsp. enterica serovar Typhimurium str. LT2]
SE_TAU19	VFDB	fimH	100	98.21	NP_459542	vfdb~~~fimH~~~NP_459542 (fimH) type I fimbriae minor fimbrial subunit FimH adhesin [Type 1 fimbriae (VF0102)] [Salmonella enterica subsp. enterica serovar Typhimurium str. LT2]
SE_TAU19	VFDB	fimD	100	99	NP_459541	vfdb~~~fimD~~~NP_459541 (fimD) usher protein FimD [Type 1 fimbriae (VF0102)] [Salmonella enterica subsp. enterica serovar Typhimurium str. LT2]
SE_TAU19	VFDB	fimC	100	98.99	NP_459540	vfdb~~~fimC~~~NP_459540 (fimC) chaperone protein FimC [Type 1 fimbriae (VF0102)] [Salmonella enterica subsp. enterica serovar Typhimurium str. LT2]
SE_TAU19	VFDB	fimI	100	98.31	NP_459539	vfdb~~~fimI~~~NP_459539 (fimI) fimbrial protein internal segment [Type 1 fimbriae (VF0102)] [Salmonella enterica subsp. enterica serovar Typhimurium str. LT2]
SE_TAU19	VFDB	gmhA/lpcA	70.6	77.48	NP_439337	vfdb~~~gmhA/lpcA~~~NP_439337 (gmhA/lpcA) phosphoheptose isomerase [LOS (CVF494)] [Haemophilus influenzae Rd KW20]
SE_TAU19	VFDB	sseL	100	96.54	NP_461229	vfdb~~~sseL~~~NP_461229 (sseL) type III secretion system effector SseL deubiquitinase [SPI-2 encoded T3SS (SS021)] [Salmonella enterica subsp. enterica serovar Typhimurium str. LT2]
SE_TAU19	VFDB	gtrB	23.33	75.8	NP_706258	vfdb~~~gtrB~~~NP_706258 (gtrB) bactoprenol glucosyl transferase [LPS (VF0124)] [Shigella flexneri 2a str. 301]
SE_TAU19	VFDB	shdA	63.1	94.64	NP_461448	vfdb~~~shdA~~~NP_461448 (shdA) AIDA autotransporter-like protein [ShdA (VF0398)] [Salmonella enterica subsp. enterica serovar Typhimurium str. LT2]
SE_TAU19	VFDB	shdA	48.33	95.81	NP_461448	vfdb~~~shdA~~~NP_461448 (shdA) AIDA autotransporter-like protein [ShdA (VF0398)] [Salmonella enterica subsp. enterica serovar Typhimurium str. LT2]
SE_TAU19	VFDB	ratB	100	99.03	NP_461449	vfdb~~~ratB~~~NP_461449 (ratB) putative outer membrane protein [RatB (VF0399)] [Salmonella enterica subsp. enterica serovar Typhimurium str. LT2]
SE_TAU19	VFDB	sinH	88.14	99.48	NP_461452	vfdb~~~sinH~~~NP_461452 (sinH) intimin-like protein [SinH (VF0400)] [Salmonella enterica subsp. enterica serovar Typhimurium str. LT2]
SE_TAU19	VFDB	sinH	5.38	99.16	NP_461452	vfdb~~~sinH~~~NP_461452 (sinH) intimin-like protein [SinH (VF0400)] [Salmonella enterica subsp. enterica serovar Typhimurium str. LT2]
SE_TAU19	VFDB	lpfE	100	99.81	NP_462537	vfdb~~~lpfE~~~NP_462537 (lpfE) long polar fimbrial minor subunit LpfE adhesin [Lpf (VF0105)] [Salmonella enterica subsp. enterica serovar Typhimurium str. LT2]
SE_TAU19	VFDB	lpfD	100	99.63	NP_462538	vfdb~~~lpfD~~~NP_462538 (lpfD) long polar fimbrial protein LpfD [Lpf (VF0105)] [Salmonella enterica subsp. enterica serovar Typhimurium str. LT2]
SE_TAU19	VFDB	lpfC	100	99.21	NP_462539	vfdb~~~lpfC~~~NP_462539 (lpfC) long polar fimbrial usher protein LpfC [Lpf (VF0105)] [Salmonella enterica subsp. enterica serovar Typhimurium str. LT2]
SE_TAU19	VFDB	lpfB	100	99.86	NP_462540	vfdb~~~lpfB~~~NP_462540 (lpfB) long polar fimbrial chaperone protein LpfB [Lpf (VF0105)] [Salmonella enterica subsp. enterica serovar Typhimurium str. LT2]
SE_TAU19	VFDB	lpfA	100	99.63	NP_462541	vfdb~~~lpfA~~~NP_462541 (lpfA) long polar fimbria protein LpfA [Lpf (VF0105)] [Salmonella enterica subsp. enterica serovar Typhimurium str. LT2]
SE_TAU19	VFDB	algW	12.39	76.87	NP_253136	vfdb~~~algW~~~NP_253136 (algW) AlgW protein [Alginate regulation (CVF523)] [Pseudomonas aeruginosa PAO1]
SE_TAU19	VFDB	cheD	15.53	76.54	YP_001006778	vfdb~~~cheD~~~YP_001006778 (cheD) methyl-accepting chemotaxis protein CheD [peritrichous flagella (AI145)] [Yersinia enterocolitica subsp. enterocolitica 8081]
